# Supplementary material for: FOXP3 and CXCR4-positive regulatory T cells in the tumor stroma as indicators of tumor immunity in the conjunctival squamous cell carcinoma microenvironment
Source: PLoS One. 2022 Mar 31;17(3):e0263895. doi: 10.1371/journal.pone.0263895 (PMC8970378; doi:10.1371/journal.pone.0263895)
Supplement: S1 Data — (XLSX) [file pone.0263895.s001.xlsx]

## Sheet: Sheet1
SEX	age	f/u	T	N	M	FoxP3 stain	ki67 index %	stroma in tumor ratio	CXCR4/FOXP3 double stain	PDL1	Exentration	local reccurence	death
F	84	114	1	0	0	1	18.4529	1	1	1	1	0
F	61	41	is	0	0	1	3.15789	1	0	2	0	0
F	88	5	is	0	0	2	38.75	1	0	0	1	0
F	83	12	3	1	0	3	5.43565	3	0	1	0	0
M	85	18	is	0	0	0	19.6	1	2	0	1	1
M	73	15	is	0	0	0	9.76	2	0	0	0	0
F	72	12	is	0	0	0	18.5217	2	0	1	0	0
M	81	15	is	0	0	0	49.918	1	0	0	1	0
M	68	15	1	0	0	0	34	1	2	2	0	0
M	63	12	is	0	0	0	10.64	1	1	0	0	0
M	79	12	is	0	0	0	5.57377	1	0	1	0	0
F	65	84	is	0	0	1	3.84	1	0	0	0	0
M	69	81	is	0	0	2	57.0248	1	0	0	0	0
M	82	33	is	0	0	0	3	1	0	0	0	0
M	82	38	is	0	0	2	54.2982	1	0	0	0	0
M	98	12	4a	0	0	2	19	3	2	0	0	0
F	83	62	1	0	0	1	14.08	1	1	0	0	0
M	75	59	3	0	0	3	77.28	2	2	0	0	0
F	79	42	is	0	0	1	45.1	1	0	0	0	0
F	79	38	3	0	0	3	13.12	1	2	0	1	1
M	61	10	is	0	0	0	5.125	1	0	0	0	0
F	84	12	3	0	0	3	31.375	2	2	0	0	0
M	65	68	2	0	0	3	66.8932	2	2	2	1	0
F	74	12	2	0	0	0	31.5476	3	1	0	0	0
M	95	12	2	0	0	3	31.3149	1	2	0	0	0
M	80	26	3	1	1	3	53.8938	2	1	2	0	0	1
F	80	12	3	0	0	2	69.7143	1	1	0	0	0
F	85	16	3	0	0	3	57.7064	2	1	0	0	0
F	71	35	is	0	0	0	23.2	1	1	1	0	0
M	86	12	4b	1	1	3	68.2692	3	1	2	1	1	1
M	86	16	1	0	0	1	8.47619	1	2	1	0	0
